# Supplementary material for: cfDNA Methylation Profiles and T-Cell Differentiation in Women with Endometrial Polyps
Source: Cells. 2022 Dec 9;11(24):3989. doi: 10.3390/cells11243989 (PMC9777338; doi:10.3390/cells11243989)
Supplement: Supplementary file 1 [file cells-11-03989-s001.zip]

Archive with 1 entries (1 files):
- cells-2026049-supplementary.pdf
